# Supplementary material for: Evaluation of plant diversity and soil-vegetation relationships in some salinity-affected cultivated areas in Egypt
Source: PLoS One. 2026 Apr 24;21(4):e0346662. doi: 10.1371/journal.pone.0346662 (PMC13108757; doi:10.1371/journal.pone.0346662)
Supplement: S2 File — (XLS) [file pone.0346662.s002.xls]

## Sheet: Vegetation
70	Stands
116	sp
	C	Q	Q	Q	Q	Q	Q	Q	Q	Q	Q	Q	Q	Q	Q	Q	Q	Q	Q	Q	Q	Q	Q	Q	Q	Q	Q	Q	Q	Q	Q	Q	Q	Q	Q	Q	Q	Q	Q	Q	Q	Q	Q	Q	Q	Q	Q	Q	Q
Stands	location	Ach fra	Alh gra	Ama cau	Ana arv	Art mac	Ast inc	Ast spi	Atr hal	Ave fat	Ave sat	Bas ind	Bet vul	Bra tou	Bro dia	Cal off	Cal Dry	Cap bur	Car get	Cen aeg	Cen cal	Che mur	Cic end	Cit sin	Con alt	Con hys	Con arv	Con bon	Cor mon	Cor squ	Cre cre	Cyn acu	Cyn dac	Cyp rot	Des bip	Dev tor	Dip mur	Ech cru	Ech spi	Eme spi	Ero lac	Eru sat	Eup hel	Eup pep	Fag ara	Fic car	Foe vul	Gle cor	Gly gla
S1	1	0	0	0	0	0	7.38109	0	3.25225	0	0	0	0	0	5.31589	0	0	0	0	11.4875	5.81615	0	0	0	0	0	0	0	0	0	0	9.91947	232.922	0	0	5.81615	0	0	0	17.3937	5.81621	0	0	5.81615	5.81615	11.5898	0	0	0
S2	1	0	0	0	0	0	0	0	0	0	0	0	0	0	0	0	0	2.88615	0	0	0	0	0	0	0	0	0	2.00463	0	0	0	5.43652	346.726	0	0	0	0	0	0	5.5117	0	0	0	0	3.6796	4.45705	0	0	0
S3	1	0	0	0	0	0	0	0	0	0	0	0	0	0	0	13.4875	0	0	0	0	0	12.0595	0	0	0	0	0	0	0	0	0	0	132.419	0	0	0	0	0	0	11.5198	0	7.18007	0	19.1997	17.6446	11.6112	0	0	0
S4	1	0	0	0	0	0	0	0	0	0	0	0	0	0	0	6.61285	0	0	0	15.8112	0	0	0	0	0	0	2.05589	0	0	0	0	3.27935	101.346	0	0	0	0	0	0	5.15855	0	24.5945	0	0	14.2109	4.04583	0	0	0
S5	1	0	0	0	0	0	0	0	0	0	0	0	0	0	0	0	0	0	0	1.43624	0	0	0	0	0	1.50689	0	2.85398	0	0	0	0	83.4976	0	0	0	0	0	0	11.9697	0	0	0	0	0	98.2584	0	0	0
S6	1	0	0	0	17.4827	0	0	0	3.50674	10.5202	0	0	0	0	0	0	0	0	0	3.56811	0	52.4361	0	0	0	3.5394	0	17.4521	0	0	0	0	0	0	0	0	37.2646	0	0	0	0	0	0	0	0	0	0	0	0
S7	1	0	0	0	0	0	0	0	7.17726	13.9733	0	0	0	0	0	0	0	0	0	21.1159	0	104.653	0	0	0	0	0	0	0	0	0	0	0	0	0	0	35.3443	0	0	0	0	0	0	0	0	126.925	0	0	0
S8	1	0	0	0	0	0	0	0	3.38673	0	0	0	0	0	0	0	0	0	0	6.69127	0	0	0	0	0	0	0	0	0	0	0	0	83.3355	0	0	10.0577	20.1754	0	0	0	0	0	0	0	0	0	0	0	0
S9	1	0	0	0	0	0	0	0	0	0	0	0	0	0	0	0	0	0	0	0	0	48.7475	0	0	0	0	0	8.16983	0	0	0	0	182.474	0	0	0	12.3408	0	0	0	0	0	0	0	0	115.313	0	0	0
S10	1	0	0	0	0	0	0	0	0	0	0	0	0	0	0	0	0	0	4.29609	0	0	0	0	0	0	0	0	4.30907	0	0	0	0	137.146	0	0	12.9272	0	0	0	0	0	0	0	0	0	116.821	0	0	0
S11	1	0	0	0	0	0	0	0	0.71127	0	0	0	0	0	0	0	0	2.08366	0.7005	0	0	2.09141	0	0	0	0	0	0	0	0	0	0	0	0	0	1.42255	0	0	0	0	0.70223	0.7005	0	0	0	0	0	0	0
S12	1	8.97151	0	0	0	0	0	0	0	13.4878	0	0	0	0	0	0	0	0	0	18.2286	0	13.4363	0	0	0	13.5855	0	13.4878	0	22.4956	0	0	0	0	0	0	0	0	0	22.4797	0	13.471	0	0	91.143	110.721	0	0	0
S13	1	0	0	0	0	0	0	0	4.29475	0	0	0	0	0	0	46.2098	0	0	0	43.1632	0	17.8417	0	0	0	0	0	55.162	0	0	0	0	0	0	0	0	0	0	0	0	0	0	0	0	0	0	0	0	0
S14	1	0	0	0	0	0	0	0	0	0	0	0	0	0	0	0	0	0	0	0	0	0	0	0	0	0	2.3592	2.34524	0	11.7262	0	0	104.684	0	0	0	0	0	0	7.01897	0	11.7262	0	0	23.5175	0	0	0	0
S15	1	0	0	0	0	0	0	0	0	4.38497	7.28441	0	0	0	0	0	0	0	0	0	0	0	0	0	0	0	0	0	0	0	0	0	0	0	0	0	0	0	0	0	0	0	0	0	34.59	0	0	9.38478	0
S16	1	0	0	0	0	0	0	0	3.07947	0.91132	0	0	0	0	0	17.459	0	0	0	7.13773	0	0	0	0	0	0	0	0	0	1.42755	0	0	87.2951	0	0	0	0	0	0	0	3.73611	0	0	0	0	0	0	0	0
S17	1	0	0	0	0	0	0	0	1.49336	0	0	0	0	0	0	0	0	0	1.46279	0	0	42.4002	0	0	0	0	0	4.28404	0	1.43902	0	0	181.848	0	0	0	0	0	0	0	0	0	0	0	0	0	0	0	0
S18	1	0	0	0	0	0	0	0	5.42126	0	0	0	0	0	0	0	0	0	0	27.1063	0	0	0	0	0	0	0	5.38022	0	10.8425	0	0	0	0	0	0	0	0	0	0	0	16.1407	0	0	0	0	0	0	0
S19	1	0	0	0	0	0	0	0	0	13.5342	3.42307	0	0	0	0	0	0	0	1.77474	15.9727	0	0	0	0	1.73302	0	0	0	0	7.09897	0	0	145.934	0	0	0	0	0	0	0	1.71153	0	0	0	5.32423	0	0	45.5245	0
S20	1	0	0	0	13.6976	0	0	0	2.01558	0	0	0	0	0	0	0	0	0	2.01558	24.3218	0	0	0	0	0	0	0	0	0	12.0935	0	0	120.84	0	0	2.16684	0	0	0	19.7236	2.01028	0	0	0	45.6103	103.258	0	0	0
S21	1	0	0	0	0	0	0	0	0	0	0	0	0	0	0	0	0	0	2.28983	0	0	0	0	0	0	2.28983	0	0	0	0	0	0	188.445	0	0	0	0	0	0	24.4527	2.25381	6.86948	0	0	13.739	106.146	0	0	0
S22	1	0	0	0	0	0	0	0	0	15.5206	0	0	0	0	0	0	0	0	0	0	0	0	0	0	0	7.96421	0	0	0	0	0	0	146.259	19.2358	0	0	0	0	0	0	0	0	0	0	54.6397	0	0	0	0
S23	1	0	0	0	10.297	0	0	0	2.1695	2.0835	0	0	0	0	0	0	0	0	0	0	0	32.914	0	0	0	0	2.1345	2.0835	0	0	0	0	195.31	0	0	0	0	0	0	22.922	0	2.1695	0	0	0	106.92	0	0	0
S24	1	0	0	0	2.11289	0	0	0	0	3.78138	0	0	0	0	0	0	0	0	0	0	0	0	0	0	0	6.77853	0	0	0	0	0	0	0	0	0	0	0	0	0	0	3.78138	0	0	0	0	0	0	16.7834	0
S25	1	0	0	0	2.09133	0	0	0	0	0	0	0	0	0	0	0	0	0	0	0	42.795	0	0	0	0	0	0	0	0	9.06514	0	0	0	0	0	0	0	0	0	6.65581	3.02171	3.02171	0	0	0	0	0	170.054	0
S26	1	0	0	0	13.7456	0	0	0	0	0	0	0	0	0	0	0	0	0	0	0	0	0	0	0	0	0	0	0	0	0	0	0	0	0	0	20.918	0	0	0	56.4348	0	0	0	0	0	0	0	0	59.3171
S27	1	0	0	0	13.211	0	0	0	0	0	0	0	0	0	0	0	0	0	0	0	0	0	10.7939	0	0	0	0	0	0	0	0	0	144.79	0	0	0	0	0	0	0	0	0	0	0	0	0	0	0	0
S28	1	0	0	0	0	0	0	0	3.9555	19.711	0	0	0	0	0	0	0	0	0	0	0	33.211	0	0	0	0	0	0	0	0	0	0	0	0	0	0	0	0	0	0	0	0	0	0	0	0	0	0	0
S29	1	0	0	0	0	0	0	0	0	4.43681	0	0	4.43681	0	0	0	0	44.1803	0	0	0	22.0638	0	0	0	0	0	0	0	0	0	0	136.782	0	0	0	0	0	0	8.87363	22.1493	4.4509	0	0	0	0	0	0	0
S30	1	0	0	0	0	0	0	0	2.41674	0	0	0	0	0	0	0	0	0	0	0	0	48.9569	2.61627	0	0	0	0	0	0	0	0	2.39825	95.3917	0	0	0	0	0	0	0	2.37209	0	2.35919	0	0	0	0	0	0
S31	1	0	0	0	0	0	0	0	0	33.3972	0	0	0	0	0	0	0	0	0	0	0	0	22.3924	0	0	0	0	0	0	0	0	0	0	0	0	0	0	0	0	0	0	0	0	0	0	0	0	0	0
S32	1	0	0	0	0	0	0	0	0	6.74843	9.14567	0	0	0	0	0	0	0	0	0	0	3.99267	16.1968	0	0	0	0	0	0	0	0	0	0	0	0	0	0	0	0	9.96004	3.23935	6.48425	0	0	0	0	0	0	0
S33	1	0	0	0	0	16.8784	0	0	0	66.732	0	0	0	0	0	0	0	0	3.39658	0	0	16.683	0	0	0	0	0	0	0	0	0	0	0	0	0	0	0	0	0	0	0	0	0	0	0	0	0	0	0
S34	1	0	0	0	0	0	0	0	0	0	0	0	0	0	0	0	0	0	0	0	0	41.3901	10.4651	0	0	0	0	0	0	0	0	2.12308	74.7945	0	0	0	0	0	0	0	0	0	0	0	0	0	0	0	0
S35	1	0	0	0	25.8765	0	0	0	0	5.21847	0	0	0	0	0	0	0	0	0	0	0	51.7529	26.2219	0	0	0	0	0	0	0	0	5.35663	0	0	0	0	0	0	0	0	0	0	0	0	0	0	0	0	0
S36	1	0	0	0	0	0	0	0	5.09589	0	0	0	0	0	0	0	0	0	0	0	0	90.9742	0	0	0	0	0	5.09589	0	0	0	4.62688	0	45.5848	0	0	0	0	0	0	0	0	0	0	0	0	0	0	0
S37	2	0	0	0	0	0	0	0	3.20912	0	0	0	0	0	0	0	0	0	0	0	0	5.28459	0	0	0	0	0	0	0	0	0	0	11.5719	0	0	0	0	0	0	0	0	0	0	0	0	0	0	0	0
S38	2	0	0	0	0	0	0	0	0	2.7268	0	0	0	0	0	0	0	0	0	0	0	5.51469	0	0	0	0	0	0	0	3.44668	0	0	0	0	5.44341	0	0	0	0	0	0	0	0	1.47172	0	0	14.1366	0	0
S39	2	0	0	0.87099	0	0	0	0	0	0	0	0	0	0	0	0	0	0	0	0	0	0.65114	0	0	0	0	0	4.03351	0	0	0	0	9.76705	0	0	0	0	0	0	0	0	0	0	0	0	0	0	0	0
S40	2	0	0	0	0	0	0	0	0	4.75253	0	0	0	0	0	0	0	0	0	0	0	3.07669	0	0	0	0	1.89421	10.3037	0	0	0	0	8.61474	0	0	0	0	0	0	3.52185	0	1.58418	0	0	0	0	0	0	0
S41	2	0	0	0	0	0	0	0	0	0	0	0	0	2.37378	0	0	0	0	0	0	0	4.5702	0	0	0	0	1.43953	0	0	0	0	0	17.9632	0	0	0	0	0	0	1.43953	0	0	0	0	0	0	0	0	0
S42	2	0	0	0	0	0	0	0	0	0	0	0	0	0	0	0	0	0	0	0	0	2.26228	0	0	0	0	2.98873	0	0	0	0	0	11.3347	0	0	0	0	0	0	0	0	0	0	0	0	0	0	0	0
S43	2	0	0	0	0	0	0	0	0	0	0	0	0	0	0	0	0	0	0	0	0	3.82121	0	346.109	0	0	19.0271	0	0	0	0	0	3.83704	0	0	0	0	0	0	0	0	0	0	0	0	0	0	0	0
S44	2	0	0	0	0	0	0	0	0	0	0	0	0	0	0	0	0	0	0	0	0	143.487	0	0	0	0	0	0	0	0	0	0	0	0	0	0	0	0	0	0	0	0	0	0	0	0	0	0	0
S45	2	0	0	0	0	0	0	0	0	0	0	0	0	10.877	0	0	0	0	0	0	0	32.265	0	0	10.827	0	10.827	10.827	0	0	0	0	64.313	0	0	0	0	0	0	0	10.755	0	0	0	0	0	0	0	0
S46	2	0	0	0	0	0	0	0	0	0	0	0	0	0	0	0	0	0	0	0	0	0	0	0	0	0	0	0	11.5673	0	0	0	0	0	0	0	0	0	0	0	11.5638	0	0	0	23.2179	0	0	0	0
S47	2	0	0	0	0	0	0	0	0	0	0	0	0	0	0	0	0	0	0	0	0	0	0	0	0	0	18.7774	0	0	0	0	0	0	0	0	0	0	0	0	0	0	0	0	0	56.9908	0	0	0	0
S48	2	0	0	0	0	0	0	8.63867	0	0	0	0	0	0	0	0	0	0	0	0	0	0	0	0	0	0	0	8.58961	0	0	0	0	0	0	0	0	0	0	0	0	8.58961	0	0	0	60.3012	0	0	0	0
S49	2	0	0	0	0	0	0	0	0	0	0	0	0	0	0	0	0	1.75496	4.98285	0	0	0	0	0	0	0	0	9.58099	0	0	0	0	0	0	0	0	0	0	3.37351	0	0	0	0	0	0	0	0	0	0
S50	2	0	0	0	0	0	0	0	0	0	0	0	0	0	0	0	0	0	0	0	0	0	0	0	0	0	0	16.8515	0	0	0	0	0	0	0	0	0	0	0	0	0	0	0	0	0	0	0	0	0
S51	2	0	0	0	0	0	0	0	0	0	0	0	0	0	0	0	0	0	0	0	0	0	0	0	0	0	0	0	0	0	0	7.95965	0	0	0	0	0	0	0	0	0	0	0	0	0	0	0	0	0
S52	2	0	0	0	0	0	0	0	0	24.2297	0	0	0	21.1444	0	0	0	0	0	0	0	0	0	0	0	0	0	0	0	0	0	0	0	0	0	0	0	0	0	0	0	0	0	0	0	0	0	0	0
S53	3	0	13.5916	0	0	0	0	0	0	0	0	0	0	0	0	0	0	0	0	0	0	20.1976	0	0	0	0	0	0	0	0	0	0	166.725	0	0	0	0	0	0	0	0	0	0	0	0	0	0	0	0
S54	3	0	0	0	0	0	0	0	0	0	0	0	0	0	38.3581	0	0	0	0	0	0	38.8397	6.68649	0	0	0	0	0	0	0	13.087	6.50589	31.933	0	0	0	0	0	0	0	0	6.47328	0	0	0	0	0	0	0
S55	3	0	0	0	0	0	0	0	0	0	0	0	0	0	0	0	0	0	0	0	0	47.5229	0	0	0	0	0	0	0	0	0	0	110.605	0	0	0	0	0	0	0	0	0	0	0	0	0	0	0	0
S56	3	0	0	0	0	0	0	0	0	0	0	0	0	0	0	0	0	0	0	0	0	52.2741	0	0	0	0	0	0	0	0	0	0	0	0	0	0	0	0	0	0	0	0	0	0	0	0	0	0	0
S57	3	0	0	0	0	0	0	0	0	0	0	0	0	0	0	0	0	0	0	0	0	0	0	0	0	0	0	0	0	0	0	35.74	100.094	0	0	0	0	0	0	0	0	0	0	0	0	0	0	0	0
S58	3	0	11.9065	0	28.9037	40.8879	0	0	0	0	0	0	0	0	0	0	0	0	0	0	0	17.7304	0	0	0	0	0	0	0	0	6.00216	0	40.4241	0	0	0	0	0	0	0	0	0	0	0	0	0	0	0	0
S59	3	0	14.6968	0	0	0	0	0	0	0	0	0	0	0	0	0	0	0	0	0	0	0	0	0	0	0	14.3314	0	0	0	0	50.0348	0	0	0	0	0	0	0	0	0	0	0	0	0	0	0	0	0
S60	3	0	15.3383	0	0	0	0	0	0	0	0	0	0	0	0	0	0	0	0	0	0	82.8204	0	0	0	0	0	0	0	0	0	0	52.8582	0	0	0	0	0	0	0	0	15.1903	0	0	0	0	0	0	0
S61	3	0	19.7536	0	0	0	0	0	0	0	0	0	0	0	0	0	0	0	0	0	0	39.3716	0	0	0	0	0	0	0	32.8096	0	0	0	0	0	0	0	0	0	0	0	0	0	0	0	0	0	0	0
S62	3	0	14.4769	0	0	0	0	0	0	0	0	0	0	0	0	0	0	0	0	0	0	0	0	0	0	0	14.3335	0	0	0	0	0	42.8884	0	0	0	0	0	0	0	0	0	0	0	0	0	0	0	14.3335
S63	3	0	29.5365	0	0	0	0	0	0	0	0	0	0	0	0	0	0	0	0	0	0	19.4021	0	0	0	0	19.4021	0	0	0	9.94006	0	0	0	0	0	0	0	0	0	0	49.2275	0	0	0	0	0	0	0
S64	4	0	0	0	0	0	0	0	0	0	0	0	0	0	0	0	5.30237	0	0	0	0	0	0	0	0	0	0	10.522	0	0	0	0	0	0	0	0	0	35.6542	0	0	0	0	0	0	0	0	0	0	0
S65	4	0	0	0	0	0	0	0	0	0	0	10.9709	0	0	0	0	0	0	0	0	0	0	0	0	0	0	0	0	0	0	0	0	0	0	0	0	0	0	0	0	0	0	0	0	0	0	0	0	0
S66	4	0	28.6151	0	46.926	0	0	0	0	0	0	0	0	0	0	0	0	0	0	0	0	0	0	0	0	0	0	0	0	0	0	0	9.43881	0	0	0	0	0	0	0	0	0	0	0	0	0	0	0	0
S67	4	0	0	0	2.65111	0	0	0	0	3.00238	0	0	0	0	0	0	0	0	0	0	0	0	0	0	0	0	1.00079	0	0	0	0	0	6.18593	0	0	0	0	2.65111	0	0	0	0	0	0	0	0	0	0	0
S68	4	0	0	0	0	0	0	0	0	0	0	0	0	0	0	0	0	0	0	0	0	3.70914	6.77555	0	0	0	1.00215	0	0	0	0	0	12.7798	0	0	0	0	0	0	0	0	0	0	0	0	0	0	0	0
S69	4	0	18.0126	0	0	0	0	0	0	0	0	0	0	0	0	0	0	0	0	0	0	5.72017	18.0126	0	0	0	0	0	0	0	0	3.03077	0	0	0	0	0	0	0	0	0	0	0	0	0	0	0	0	0
S70	4	0	0	0	0	0	0	0	0	0	0	0	0	0	0	0	0	0	0	0	0	96.135	0	0	0	0	0	0	0	0	0	12.0243	48.0523	0	0	0	0	0	0	0	0	0	0	0	0	0	0	0	0
[truncated: 67 more columns]

## Sheet: Soil
70	Stands
23	par
	C	Q	Q	Q	Q	Q	Q	Q	Q	Q	Q	Q	Q	Q	Q	Q	Q	Q	Q	Q	Q	Q	C
Stands	location	pH	EC dS/m	Ca+2 meq/L	Mg+2 meq/L	Na+ meq/L	K+ meq/L	CO=3 meq/L	HCO-3 meq/L	CL meq/L	SO=4 meq/L	SAR	TDS(PPM)	SP	CaCo3%	K mg/kg	P mg/kg	N mg/kg	OM	total sand %	clay %	Silt %	Texure
S1	1	8.1	0.713	4.54545	1.94805	1.03155	0.210798	0	3.77358	2.54237	1.4199	0.57249	456.32	28	80.4	6.40845	0.7876	112	0.42	83.5645	13.8675	2.56805	1
S2	1	8.2	1.449	9.09091	3.8961	1.52411	0.929108	0	10.3774	3.38983	1.67304	0.598104	927.36	25	78.79	49.2535	4.3318	126	0.705	78.3951	13.8889	7.71605	1
S3	1	8.2	1.242	7.57576	2.81385	2.79068	0.59108	0	2.83019	8.47458	2.46661	1.22441	794.88	27	69.14	164.606	7.9476	126	0.765	78.4505	14.1098	7.43971	1
S4	1	8.1	1.587	9.09091	3.8961	2.57959	0.760094	0	6.13208	8.47458	1.72004	1.0123	1015.68	35	69	177.789	5.6922	84	0.525	73.2648	12.5964	14.1388	1
S5	1	8.3	4.3125	15.1515	8.22511	16.4162	1.68779	0	2.83019	26.2712	12.3792	4.80172	2760	33	59.49	263.479	2.7208	105	0.555	75.7981	16.4779	7.724	1
S6	1	8.1	14.812	46.9697	15.368	76.5217	0.929108	0	3.77358	56.7797	79.2353	13.7064	9479.68	32	54.67	247	0.0358	108	0.57	67.6071	16.7189	15.674	1
S7	1	8.1	5.6465	25.7576	11.9048	14.6571	2.9554	0	6.13208	29.661	19.4817	3.3776	3613.76	35	22.51	362.352	6.3724	98	0.855	57.8189	21.6049	20.5761	2
S8	1	8.2	1.15	6.06061	3.0303	2.22776	-0.000469484	0	2.35849	5.08475	3.87497	1.04491	736	33	54.67	214.042	1.9332	91	0.435	78.2721	20.4346	1.29333	2
S9	1	8.2	1.3685	6.06061	4.329	1.87594	0.929108	0	4.71698	5.9322	2.54547	0.823064	875.84	33	59.49	230.521	4.1528	101	0.54	80.699	16.6927	2.60824	1
S10	1	8.1	28.5	53.0303	61.2554	146.087	2.52113	0	2.35849	222.034	38.5014	19.3255	18240	33	62.71	279.958	3.0072	77	0.81	54.9223	21.7617	23.3161	2
S11	1	7.9	0.736	3.78788	2.70563	1.73521	0.269953	0	1.17925	5.50847	1.81095	0.963	471.04	33	68	82.2113	1.0024	116.248	0.435	83.454	13.9607	2.58532	1
S12	1	8.1	0.759	3.78788	2.70563	1.80557	0.337559	0	1.17925	5.9322	1.52519	1.00205	485.76	28	61	115.169	2.2196	103.331	0.555	73.2373	12.6094	14.1534	1
S13	1	8.1	0.7245	3.0303	2.81385	1.52411	0.320657	0	1.41509	4.23729	2.03654	0.891601	463.68	27	67.53	82.2113	22.3034	77.4984	0.54	68.1234	24.1645	7.71208	2
S14	1	8	1.23	5.30303	3.78788	3.30435	0.523474	0	1.88679	7.62712	3.40482	1.54988	787.2	28	64.32	148.127	1.8258	51.6656	0.675	75.8974	17.6923	6.41026	1
S15	1	8.1	0.782	4.54545	1.2987	2.01667	0.286854	0	1.41509	3.81356	2.91902	1.17975	500.48	28	61.1	98.6901	0.1432	64.582	0.45	70.8141	20.2253	8.96057	2
S16	1	8.3	0.6325	3.78788	1.40693	0.820459	0.278404	0	1.41509	3.38983	1.48874	0.509082	404.8	27	64.32	82.2113	0.7518	90.4148	0.27	80.9769	17.7378	1.28535	1
S17	1	7.7	23	9.09091	133.766	82.081	1.46714	0	2.12264	138.983	85.2996	9.71195	14720	34	38.59	395.31	1.3246	64.582	0.69	55.062	19.1116	25.8264	1
S18	1	8	7.63	24.2424	23.8095	27.9068	1.26291	0	1.41509	61.8644	13.9422	5.69338	4883.2	27	40.2	197.563	0.2148	103.331	0.42	79.702	19.0134	1.28469	1
S19	1	8.2	0.6325	3.0303	2.1645	1.03155	0.303756	0	1.17925	3.38983	1.96104	0.640063	404.8	28	27.33	329.394	2.0406	51.6656	0.48	75.6899	17.7398	6.5703	1
S20	1	7.7	1.16	4.54545	4.54545	1.73521	0.776995	0	2.83019	5.9322	2.84072	0.813884	742.4	35	30.55	362.352	6.3008	116.248	0.66	67.2304	19.556	13.2135	1
S21	1	8	1.0005	3.78788	4.00433	1.87594	0.438967	0	2.35849	3.38983	4.35879	0.950392	640.32	35	37	214.042	0.7518	77.4984	0.45	78.3394	17.7927	3.86797	1
S22	1	8.2	0.7245	3.0303	2.1645	2.08703	0.160094	0	1.41509	3.38983	2.63701	1.29497	463.68	27	62.5	98.6901	0.358	64.582	0.39	84.8563	13.8604	1.28337	3
S23	1	8	1.3455	4.54545	6.49351	3.07214	0.743192	0	2.83019	6.77966	5.24445	1.30765	861.12	28	22.4	197.563	1.2172	38.7492	0.33	83.4625	15.2455	1.29199	1
S24	1	8.2	0.7935	3.0303	3.4632	1.9463	0.362911	0	2.35849	3.38983	3.0544	1.08015	507.84	28	17.68	197.563	1.074	77.4984	0.285	80.9964	13.8675	5.13611	1
S25	1	8.1	0.9085	4.54545	4.54545	1.10192	0.422066	0	2.35849	5.08475	3.17166	0.516846	581.44	28	19.29	230.521	1.2172	51.6656	0.36	76.3391	18.2007	5.46022	1
S26	1	8	5.3935	22.7273	9.74026	16.4162	1.68779	0	3.77358	33.8983	12.8996	4.07439	3451.84	30	24.12	345.873	1.5036	38.7492	0.66	75.1037	15.5602	9.3361	1
S27	1	8	2.3115	16.6667	6.70996	1.87594	0.673709	0	4.71698	6.77966	14.4296	0.548709	1479.36	28	33.76	32.7746	5.5848	64.582	0.24	83.0769	15.3846	1.53846	1
S28	1	8	1.5525	11.3636	2.92208	2.01667	0.589202	0	3.30189	7.62712	5.96258	0.754568	993.6	27	22.3	98.6901	9.9166	51.6656	0.255	85.6189	14.1243	0.256805	3
S29	1	8.2	0.8395	4.54545	1.94805	2.22776	1.05399	0	3.30189	4.23729	2.23608	1.23636	537.28	27	9.33	115.169	1.5394	77.4984	0.33	87.2116	12.5376	0.250752	3
S30	1	8	0.621	4.54545	1.2987	0.609364	0.565728	0	2.35849	2.9661	1.69466	0.356476	397.44	27	6.22	49.2535	0.7518	64.582	0.165	87.2244	12.5251	0.250501	3
S31	1	8.1	1.2765	6.06061	4.329	3.3536	0.506573	0	3.53774	6.77966	3.93239	1.47139	816.96	27	7.78	148.127	11.3486	77.4984	1.005	81.0285	17.4738	1.49775	1
S32	1	8.1	1.403	9.09091	3.24675	4.26087	0.337559	0	4.48113	8.47458	3.98038	1.71552	897.92	27	6.12	32.7746	2.3986	90.4148	0.6	88.5	11.25	0.25	3
S33	1	8.1	12.7075	45.4545	14.2857	57.3913	3.54225	0	2.83019	56.7797	61.064	10.5009	8132.8	27	6.18	131.648	1.8616	64.582	0.6	96	2.5	1.5	4
S34	1	8.4	1.495	9.09091	3.8961	2.64995	0.379812	0	3.77358	7.62712	4.61607	1.03992	956.8	27	6.22	16.2958	4.296	90.4148	0.18	89.7346	6.25939	4.00601	4
S35	1	8.4	1.15	4.54545	1.94805	4.52174	0.506573	0	3.77358	3.38983	4.3584	2.50946	736	27	6.22	39.3662	2.685	77.4984	0.33	87.2308	12.5188	0.250376	3
S36	1	8.3	2.6105	9.09091	11.6883	7.62055	0.631455	0	3.30189	12.7119	13.0175	2.36421	1670.72	27	6.22	49.2535	2.7208	77.4984	0.33	89.6985	7.53769	2.76382	4
S37	2	8	2.7945	12.1212	4.7619	9.37968	1.05399	0	4.71698	12.7119	9.88794	3.22832	1788.48	43	35.78	724.155	5.0478	64.582	0.465	38.253	22.5904	39.1566	5
S38	2	8.1	50.37	69.697	149.784	293.141	23.615	0	6.13208	308.475	221.63	27.983	32236.8	40	35.78	1482.18	8.2698	51.6656	1.08	40.6737	20.1106	39.2157	5
S39	2	8	10.9595	42.4242	29.0043	46.0822	1.47653	0	4.48113	43.2203	71.2858	7.71102	7014.08	40	34.35	312.915	7.8402	51.6656	0.855	38.3001	24.3216	37.3784	5
S40	2	8	10.2925	46.9697	27.7056	39.7493	1.89906	0	6.13208	44.0678	66.1238	6.50513	6587.2	40	31.12	309.62	3.3294	103.331	1.155	60.961	17.5175	21.5215	1
S41	2	7.7	2.3345	4.54545	4.54545	12.1943	1.05399	0	3.30189	11.0169	8.02035	5.71963	1494.08	25	29.56	740.634	2.0048	90.4148	0.3	85.9719	12.5251	1.50301	3
S42	2	7.7	5.91	7.57576	14.5022	34	3.16667	0	5.66038	36.4407	17.1435	10.2333	3782.4	28	14	362.352	8.3772	64.582	0.705	86.0349	11.2219	2.74314	3
S43	2	7.7	1.1385	5.30303	3.78788	1.17228	0.633333	0	3.30189	3.38983	4.20481	0.54985	728.64	25	7.78	65.7324	1.1098	90.4148	0.105	95.998	2.50125	1.50075	4
S44	2	7.8	15.272	46.9697	33.5498	61.2174	2.53286	0	2.83019	88.9831	52.4565	9.64805	9774.08	25	5.44	98.6901	2.1122	103.331	0.285	88.5115	11.2388	0.24975	3
S45	2	7.7	3.059	9.09091	7.79221	14.6571	0.47277	0	4.71698	12.7119	14.5841	5.0447	1957.76	28	7.78	72.3239	7.9118	103.331	0.615	87.2691	12.4813	0.249626	3
S46	2	7.7	3.0935	19.697	11.4719	2.93141	0.422066	0	1.41509	8.47458	24.6326	0.74256	1979.84	30	24.89	52.5493	0.2148	51.6656	0.105	80.9715	16.2744	2.75413	1
S47	2	8	0.5635	3.0303	1.51515	1.03155	0.151643	0	1.41509	2.54237	1.77119	0.684256	360.64	25	14.72	49.2535	0.2148	103.331	0.405	88.1748	11.5681	0.257069	3
S48	2	8	0.4715	2.27273	1.62338	0.890824	0.210798	0	1.41509	2.54237	1.04026	0.638252	301.76	25	7.78	39.3662	0.0716	77.4984	0.405	86.4578	11.949	1.5932	3
S49	2	7.9	1.104	4.54545	5.84416	1.73521	0.802347	0	1.88679	4.23729	6.80308	0.761319	706.56	30	37.34	148.127	0.9308	77.4984	0.405	79.5	16.5	4	1
S50	2	7.9	1.7825	7.57576	9.30736	1.87594	0.295305	0	1.41509	3.38983	14.2494	0.645664	1140.8	30	37.34	32.7746	2.864	90.4148	0.36	81.3761	18.3652	0.258665	1
S51	2	8.2	55.89	100	50.6494	328.324	2.3216	0	3.77358	355.932	121.589	37.8298	35769.6	25	6.22	171.197	1.8258	64.582	0.315	84.5771	15.1741	0.248756	1
S52	2	7.9	279.45	181.818	285.714	3500	46.4531	0	3.77358	3813.56	196.653	228.917	178848	35	9.33	59.1408	2.8282	103.331	0.555	81.973	15.2729	2.75413	1
S53	3	7.7	10.0395	39.3939	20.3463	44.3478	0.760094	0	3.77358	59.322	41.7526	8.11435	6425.28	25	40.45	905.423	0.895	64.582	1.23	61.4409	25.6215	12.9376	2
S54	3	7.7	214.59	90.9091	415.584	1900	41.8052	0	3.77358	2118.64	325.881	119.394	137338	25	14	493.451	6.8736	64.582	0.975	78.489	17.3137	4.19727	1
S55	3	7.8	76.015	66.6667	226.84	339.13	15.1972	0	5.66038	508.475	133.699	27.9945	48649.6	35	12.44	328.662	29.0338	77.4984	0.81	75.7128	14.7835	9.5037	1
S56	3	8.2	239.2	75.7576	625.541	2347.83	69.6667	0	3.77358	2542.37	572.645	125.38	153088	28	18.67	1070.21	2.8282	64.582	1.05	79.9688	18.4703	1.56087	1
S57	3	7.8	44.85	54.5455	166.234	222.776	5.05634	0	4.71698	389.831	54.0643	21.2034	28704	40	24.89	329.394	7.4106	77.4984	1.485	67.0987	20.1894	12.7119	2
S58	3	7.8	270.25	45.4545	474.026	2782.61	126.69	0	5.18868	3050.85	372.743	172.656	172960	32	20.22	1515.14	1.3962	77.4984	1.53	74.9483	19.6281	5.42355	1
S59	3	7.7	216.775	51.5152	766.667	1500	35.1174	0	5.66038	2118.64	228.995	74.162	138736	28	21.78	658.239	6.444	64.582	1.395	79.0067	16.8971	4.09626	1
S60	3	8	31.625	33.3333	135.498	146.571	0.971362	0	3.77358	245.763	66.8369	15.9528	20240	30	37.34	105.282	2.148	103.331	0.615	84.5387	11.4713	3.99002	3
S61	3	8.6	232.3	28.7879	750.433	2347.83	92.8991	0	5.18868	2966.1	248.656	118.946	148672	25	20.22	1811.76	0.3222	77.4984	1.125	75.5791	10.3223	14.0987	1
S62	3	8.1	29.555	60.6061	66.6667	172	6.32394	0	5.66038	207.627	92.3092	21.5613	18915.2	42	31.12	240.408	3.6158	51.6656	1.005	71.986	16.5083	11.5058	1
S63	3	7.6	287.5	142.424	247.186	3000	15.7864	0	2.35849	3050.85	352.191	214.942	184000	35	17.99	1729.37	0.0716	64.582	0.87	73.534	22.3145	4.15153	2
S64	4	8	269.1	242.424	212.121	2565.22	40.5258	0	4.24528	2627.12	428.925	170.157	172224	30	24.89	707.676	1.8616	64.582	1.17	81.4815	16.9753	1.54321	1
S65	4	8	195.5	118.182	83.1169	1500	7.59155	0	2.83019	1525.42	180.636	149.515	125120	50	9.33	411.056	4.654	77.4984	0.825	79.4795	16.5165	4.004	1
S66	4	8.5	240.35	53.0303	271.645	3200	19	0	2.35849	3203.39	337.927	251.154	153824	45	7.78	328.662	3.1146	90.4148	0.03	65.9898	30.9645	3.04569	2
S67	4	7.9	6.13	16.6667	15.8009	25.7959	0.548826	0	2.83019	33.8983	22.0837	6.40237	3923.2	50	9.33	181.085	7.9476	64.582	0.885	74.4872	20.2601	5.25263	2
S68	4	7.6	5.15	15.1515	10.8225	20.8703	1.47653	0	2.35849	26.2712	19.6912	5.79128	3296	33	10.89	394.577	20.9072	64.582	0.615	52	40.25	7.75	6
S69	4	7.4	24.9	39.3939	93.0736	106.522	0.776995	0	2.83019	191.525	45.4107	13.0888	15936	36	14	295.704	5.3342	77.4984	0.78	32	31.5	36.5	7
S70	4	8.2	277.15	48.4848	20.3463	4700	23.6244	0	12.7358	4372.88	406.838	801.162	177376	40	11.45	740.634	20.2986	90.4148	0.81	68.6697	25.9373	5.39291	2
