# Supplementary material for: Evaluation of plant diversity and soil-vegetation relationships in some salinity-affected cultivated areas in Egypt
Source: PLoS One. 2026 Apr 24;21(4):e0346662. doi: 10.1371/journal.pone.0346662 (PMC13108757; doi:10.1371/journal.pone.0346662)
Supplement: S3 File — (ZIP) [file pone.0346662.s003.zip]

Archive with 1 entries (1 files):
- Vegetation and Soil Analyses.xls
